# Supplementary material for: Analysis of UNESCO ESD Priority Areas’ Implementation in Romanian HEIs
Source: Int J Environ Res Public Health. 2022 Oct 16;19(20):13363. doi: 10.3390/ijerph192013363 (PMC9602468; doi:10.3390/ijerph192013363)
Supplement: Supplementary file 1 [file ijerph-19-13363-s001.zip]

Archive with 1 entries (1 files):
- ijerph-1932099-supplementary.pdf
